# Supplementary material for: Different Effects of Alcohol Exposure on Action and Outcome-Related Orbitofrontal Cortex Activity
Source: eNeuro. 2021 Apr 15;8(2):ENEURO.0052-21.2021. doi: 10.1523/ENEURO.0052-21.2021 (PMC8174034; doi:10.1523/ENEURO.0052-21.2021)
Supplement: Extended Data 1 — Behavioral timestamp extraction, spike activity analysis, decoder classification, and plot creation code (.m files). Download Extended Data 1, ZIP file. [file enu-eN-NWR-0052-21-s05.zip]

Archive with 53 entries (46 files):
- CIEOFCHOLD-master/
- CIEOFCHOLD-master/Behavior/
- CIEOFCHOLD-master/Behavior/BehaviorEventsfromMEDPC.m
- CIEOFCHOLD-master/Behavior/CC-EXP35-CIE-OFC-HOLD-Pure-Behavior.mat
- CIEOFCHOLD-master/Behavior/CC-EXP35-CIE-OFC-HOLD-Recording-Behavior.mat
- CIEOFCHOLD-master/Behavior/Distribution_Means_Duration.m
- CIEOFCHOLD-master/Behavior/MEDPC_Behavior.m
- CIEOFCHOLD-master/Behavior/MiscExp35.m
- CIEOFCHOLD-master/Behavior/Separate_Behavior_Data.m
- CIEOFCHOLD-master/Behavior/importfile_MEDPC.m
- CIEOFCHOLD-master/Colormaps/
- CIEOFCHOLD-master/Colormaps/viridis.m
- CIEOFCHOLD-master/Decoder/
- CIEOFCHOLD-master/Decoder/Binned_Formatting.m
- CIEOFCHOLD-master/Decoder/Decoder_Master.m
- CIEOFCHOLD-master/Decoder/Plot_Decoder_Results.m
- CIEOFCHOLD-master/Decoder/Plot_Decoder_Results_Shuff.m
- CIEOFCHOLD-master/Decoder/Raster_Formatting_Grouped_LP_OFF.m
- CIEOFCHOLD-master/Decoder/Raster_Formatting_Grouped_LP_ON.m
- CIEOFCHOLD-master/Decoder/Run_Decoder.m
- CIEOFCHOLD-master/Decoder/Run_Decoder_Shuff.m
- CIEOFCHOLD-master/Spike_Analysis/
- CIEOFCHOLD-master/Spike_Analysis/Cazares_Unit_Ratios_Pie.m
- CIEOFCHOLD-master/Spike_Analysis/Edges.m
- CIEOFCHOLD-master/Spike_Analysis/Master.m
- CIEOFCHOLD-master/Spike_Analysis/Nex2Mat_Validity.m
- CIEOFCHOLD-master/Spike_Analysis/PETHstatistics_Rolling.m
- CIEOFCHOLD-master/Spike_Analysis/SaveAllFigures.m
- CIEOFCHOLD-master/Spike_Analysis/Single_Session_PETH_and_Stats.m
- CIEOFCHOLD-master/Spike_Analysis/Summary.m
- CIEOFCHOLD-master/Spike_Analysis/baseline_FR.m
- CIEOFCHOLD-master/Spike_Analysis/combineSessions.m
- CIEOFCHOLD-master/Spike_Analysis/findSigChangePerformance_dPrime.m
- CIEOFCHOLD-master/Spike_Analysis/hist_Distributions.m
- CIEOFCHOLD-master/Spike_Analysis/makeTable.m
- CIEOFCHOLD-master/Spike_Analysis/makeTableDuration.m
- CIEOFCHOLD-master/Spike_Analysis/make_PETH.m
- CIEOFCHOLD-master/Spike_Analysis/modulation_values.m
- CIEOFCHOLD-master/Spike_Analysis/outcomeHistory.m
- CIEOFCHOLD-master/Spike_Analysis/plotPerformanceUnits.m
- CIEOFCHOLD-master/Spike_Analysis/plot_Edges.m
- CIEOFCHOLD-master/Spike_Analysis/plot_Heatmaps.m
- CIEOFCHOLD-master/Spike_Analysis/plot_SingleSession.m
- CIEOFCHOLD-master/Spike_Analysis/plot_Z_Interp_Tx.m
- CIEOFCHOLD-master/Spike_Analysis/plot_Z_PETH_Tx.m
- CIEOFCHOLD-master/Spike_Analysis/plot_Z_Quantile_Tx.m
- CIEOFCHOLD-master/Spike_Analysis/primePlot.m
- CIEOFCHOLD-master/Spike_Analysis/summary_loop.m
- CIEOFCHOLD-master/plotSpikeRaster/
- CIEOFCHOLD-master/plotSpikeRaster/license.txt
- CIEOFCHOLD-master/plotSpikeRaster/plotSpikeRaster.m
- CIEOFCHOLD-master/shadedErrorBar-master/
- CIEOFCHOLD-master/shadedErrorBar-master/shadedErrorBar.m
