# Supplementary material for: Different Effects of Alcohol Exposure on Action and Outcome-Related Orbitofrontal Cortex Activity
Source: eNeuro. 2021 Apr 15;8(2):ENEURO.0052-21.2021. doi: 10.1523/ENEURO.0052-21.2021 (PMC8174034; doi:10.1523/ENEURO.0052-21.2021)
Supplement: Extended Data 1 — Behavioral timestamp extraction, spike activity analysis, decoder classification, and plot creation code (.m files). Download Extended Data 1, ZIP file. [file enu-eN-NWR-0052-21-s05.zip › CIEOFCHOLD-master/Behavior/Distribution_Means_Duration.m]

% 800 distribution
% Air
Day = Air_Grouped.Day;
mean_distribution = [];
for day = [1 2 3 4 5]
    distribution = [];
    for mouse = 1:size(Day(day).Name,2)
        if day == 4 && mouse == 6
            distribution = [distribution];
        else
            distribution = [distribution; Day(day).Duration_Distribution{mouse}];
        end
    end
    mean_distribution = [mean_distribution; mean(distribution)];
end
% 1600 distribution
% Air
Day = Air_Grouped.Day;
mean_distribution = [];
for day = [6 7 8 9 10]
    distribution = [];
    for mouse = 1:size(Day(day).Name,2)
        distribution = [distribution; Day(day).Duration_Distribution{mouse}];
    end
    mean_distribution = [mean_distribution; mean(distribution)];
end


% 800 distribution
% CIE
Day = Eth_Grouped.Day;
mean_distribution = [];
for day = [1 2 3 4 5]
    distribution = [];
    for mouse = 1:size(Day(day).Name,2)
        if day == 1 && mouse == 5
            distribution = [distribution];
        else
            distribution = [distribution; Day(day).Duration_Distribution{mouse}];
        end

    end
    mean_distribution = [mean_distribution; mean(distribution)];
end
% 1600 distribution
% CIE
Day = Eth_Grouped.Day;
mean_distribution = [];
for day = [6 7 8 9 10]
    distribution = [];
    for mouse = 1:size(Day(day).Name,2)
        distribution = [distribution; Day(day).Duration_Distribution{mouse}];
    end
    mean_distribution = [mean_distribution; mean(distribution)];
end
