# Supplementary material for: Different Effects of Alcohol Exposure on Action and Outcome-Related Orbitofrontal Cortex Activity
Source: eNeuro. 2021 Apr 15;8(2):ENEURO.0052-21.2021. doi: 10.1523/ENEURO.0052-21.2021 (PMC8174034; doi:10.1523/ENEURO.0052-21.2021)
Supplement: Extended Data 1 — Behavioral timestamp extraction, spike activity analysis, decoder classification, and plot creation code (.m files). Download Extended Data 1, ZIP file. [file enu-eN-NWR-0052-21-s05.zip › CIEOFCHOLD-master/Behavior/importfile_MEDPC.m]

function output = importfile_MEDPC(filename, startRow, endRow)
%IMPORTFILE Import numeric data from a text file as a matrix.
%   JPEXP2611400MSSQ1 = IMPORTFILE(FILENAME) Reads data from text file
%   FILENAME for the default selection.
%
%   JPEXP2611400MSSQ1 = IMPORTFILE(FILENAME, STARTROW, ENDROW) Reads data
%   from rows STARTROW through ENDROW of text file FILENAME.
%
% Example:
%   JPEXP2611400MSSQ1 = importfile('JPEXP26-1-1-400MS-SQ1.txt', 37, 255);
%
%    See also TEXTSCAN.

% Auto-generated by MATLAB on 2017/07/25 11:37:29

%% Initialize variables.
delimiter = ' ';
if nargin<=2
    startRow = 37;
    %endRow = 255;
    endRow = 1000000;
end

%% Format string for each line of text:
%   column2: double (%f)
%	column3: double (%f)
%   column4: double (%f)
%	column5: double (%f)
%   column6: double (%f)
% For more information, see the TEXTSCAN documentation.
formatSpec = '%*s%f%f%f%f%f%[^\n\r]';

%% Open the text file.
fileID = fopen(filename,'r');

%% Read columns of data according to format string.
% This call is based on the structure of the file used to generate this
% code. If an error occurs for a different file, try regenerating the code
% from the Import Tool.
textscan(fileID, '%[^\n\r]', startRow(1)-1, 'WhiteSpace', '', 'ReturnOnError', false);
dataArray = textscan(fileID, formatSpec, endRow(1)-startRow(1)+1, 'Delimiter', delimiter, 'MultipleDelimsAsOne', true, 'EmptyValue' ,NaN,'ReturnOnError', false);

for block=2:length(startRow)
    frewind(fileID);
    textscan(fileID, '%[^\n\r]', startRow(block)-1, 'WhiteSpace', '', 'ReturnOnError', false);
    dataArrayBlock = textscan(fileID, formatSpec, endRow(block)-startRow(block)+1, 'Delimiter', delimiter, 'MultipleDelimsAsOne', true, 'EmptyValue' ,NaN,'ReturnOnError', false);
    for col=1:length(dataArray)
        dataArray{col} = [dataArray{col};dataArrayBlock{col}];
    end
end

%% Close the text file.
fclose(fileID);

%% Post processing for unimportable data.
% No unimportable data rules were applied during the import, so no post
% processing code is included. To generate code which works for
% unimportable data, select unimportable cells in a file and regenerate the
% script.

%% Create output variable
output = [dataArray{1:end-1}];
