# Supplementary material for: Different Effects of Alcohol Exposure on Action and Outcome-Related Orbitofrontal Cortex Activity
Source: eNeuro. 2021 Apr 15;8(2):ENEURO.0052-21.2021. doi: 10.1523/ENEURO.0052-21.2021 (PMC8174034; doi:10.1523/ENEURO.0052-21.2021)
Supplement: Extended Data 1 — Behavioral timestamp extraction, spike activity analysis, decoder classification, and plot creation code (.m files). Download Extended Data 1, ZIP file. [file enu-eN-NWR-0052-21-s05.zip › CIEOFCHOLD-master/Decoder/Decoder_Master.m]

%%%%%%%%%%%%%%%%%%%%%
% Rasters
%%%%%%%%%%%%%%%%%%%%%
%% All units Rasters
% Late 1600 LP ON
Session_Directory = 'I:\Christian\Code_Exp35_CIE_Hold_Eth\Data\1600-Late\1600-Late-Air\';
Raster_Destination = 'I:\Christian\Code_Exp35_CIE_Hold_Eth\Code\Encoding\Raster_Format_Data\LP_ON_1600_Late\Air\';
Raster_Formatting_Grouped_LP_ON(Session_Directory, Raster_Destination);

Session_Directory = 'I:\Christian\Code_Exp35_CIE_Hold_Eth\Data\1600-Late\1600-Late-Eth\';
Raster_Destination = 'I:\Christian\Code_Exp35_CIE_Hold_Eth\Code\Encoding\Raster_Format_Data\LP_ON_1600_Late\CIE\';
Raster_Formatting_Grouped_LP_ON(Session_Directory, Raster_Destination);

% Late 1600 LP OFF
Session_Directory = 'I:\Christian\Code_Exp35_CIE_Hold_Eth\Data\1600-Late\1600-Late-Air\';
Raster_Destination = 'I:\Christian\Code_Exp35_CIE_Hold_Eth\Code\Encoding\Raster_Format_Data\LP_OFF_1600_Late\Air\';
Raster_Formatting_Grouped_LP_OFF(Session_Directory, Raster_Destination);

Session_Directory = 'I:\Christian\Code_Exp35_CIE_Hold_Eth\Data\1600-Late\1600-Late-Eth\';
Raster_Destination = 'I:\Christian\Code_Exp35_CIE_Hold_Eth\Code\Encoding\Raster_Format_Data\LP_OFF_1600_Late\CIE\';
Raster_Formatting_Grouped_LP_OFF(Session_Directory, Raster_Destination);

%% Lever Press Onset Rasters
% Late 0800 LP ON Sig Units
Session_Directory = 'I:\Christian\Code_Exp35_CIE_Hold_Eth\Data\0800-Late\New_0800_Late_Air\';
Raster_Destination = 'I:\Christian\Code_Exp35_CIE_Hold_Eth\Code\Encoding\Raster_Format_Data\LP_ON_0800_Late_Sig\Air\';
Raster_Formatting_Grouped_LP_ON(Session_Directory, Raster_Destination);

Session_Directory = 'I:\Christian\Code_Exp35_CIE_Hold_Eth\Data\0800-Late\New_0800_Late_Eth\';
Raster_Destination = 'I:\Christian\Code_Exp35_CIE_Hold_Eth\Code\Encoding\Raster_Format_Data\LP_ON_0800_Late_Sig\CIE\';
Raster_Formatting_Grouped_LP_ON(Session_Directory, Raster_Destination);


% Early 1600 LP ON Sig Units
Session_Directory = 'I:\Christian\Code_Exp35_CIE_Hold_Eth\Data\1600-Early\New_1600_Early_Air\';
Raster_Destination = 'I:\Christian\Code_Exp35_CIE_Hold_Eth\Code\Encoding\Raster_Format_Data\LP_ON_1600_Early_Sig\Air\';
Raster_Formatting_Grouped_LP_ON(Session_Directory, Raster_Destination);

Session_Directory = 'I:\Christian\Code_Exp35_CIE_Hold_Eth\Data\1600-Early\New_1600_Early_Eth\';
Raster_Destination = 'I:\Christian\Code_Exp35_CIE_Hold_Eth\Code\Encoding\Raster_Format_Data\LP_ON_1600_Early_Sig\CIE\';
Raster_Formatting_Grouped_LP_ON(Session_Directory, Raster_Destination);


% Late 1600 LP ON Sig Units
Session_Directory = 'I:\Christian\Code_Exp35_CIE_Hold_Eth\Data\1600-Late\New_1600_Late_Air\';
Raster_Destination = 'I:\Christian\Code_Exp35_CIE_Hold_Eth\Code\Encoding\Raster_Format_Data\LP_ON_1600_Late_Sig\Air\';
Raster_Formatting_Grouped_LP_ON(Session_Directory, Raster_Destination);

Session_Directory = 'I:\Christian\Code_Exp35_CIE_Hold_Eth\Data\1600-Late\New_1600_Late_Eth\';
Raster_Destination = 'I:\Christian\Code_Exp35_CIE_Hold_Eth\Code\Encoding\Raster_Format_Data\LP_ON_1600_Late_Sig\CIE\';
Raster_Formatting_Grouped_LP_ON(Session_Directory, Raster_Destination);

%% Lever Press Offset Rasters

% Late 0800 LP OFF Sig Units
Session_Directory = 'I:\Christian\Code_Exp35_CIE_Hold_Eth\Data\0800-Late\New_0800_Late_Air\';
Raster_Destination = 'I:\Christian\Code_Exp35_CIE_Hold_Eth\Code\Encoding\Raster_Format_Data\LP_OFF_0800_Late_Sig\Air\';
Raster_Formatting_Grouped_LP_OFF(Session_Directory, Raster_Destination);

Session_Directory = 'I:\Christian\Code_Exp35_CIE_Hold_Eth\Data\0800-Late\New_0800_Late_Eth\';
Raster_Destination = 'I:\Christian\Code_Exp35_CIE_Hold_Eth\Code\Encoding\Raster_Format_Data\LP_OFF_0800_Late_Sig\CIE\';
Raster_Formatting_Grouped_LP_OFF(Session_Directory, Raster_Destination);


% Early 1600 LP OFF Sig Units
Session_Directory = 'I:\Christian\Code_Exp35_CIE_Hold_Eth\Data\1600-Early\New_1600_Early_Air\';
Raster_Destination = 'I:\Christian\Code_Exp35_CIE_Hold_Eth\Code\Encoding\Raster_Format_Data\LP_OFF_1600_Early_Sig\Air\';
Raster_Formatting_Grouped_LP_OFF(Session_Directory, Raster_Destination);

Session_Directory = 'I:\Christian\Code_Exp35_CIE_Hold_Eth\Data\1600-Early\New_1600_Early_Eth\';
Raster_Destination = 'I:\Christian\Code_Exp35_CIE_Hold_Eth\Code\Encoding\Raster_Format_Data\LP_OFF_1600_Early_Sig\CIE\';
Raster_Formatting_Grouped_LP_OFF(Session_Directory, Raster_Destination);


% Late 1600 LP OFF Sig Units
Session_Directory = 'I:\Christian\Code_Exp35_CIE_Hold_Eth\Data\1600-Late\New_1600_Late_Air\';
Raster_Destination = 'I:\Christian\Code_Exp35_CIE_Hold_Eth\Code\Encoding\Raster_Format_Data\LP_OFF_1600_Late_Sig\Air\';
Raster_Formatting_Grouped_LP_OFF(Session_Directory, Raster_Destination);

Session_Directory = 'I:\Christian\Code_Exp35_CIE_Hold_Eth\Data\1600-Late\New_1600_Late_Eth\';
Raster_Destination = 'I:\Christian\Code_Exp35_CIE_Hold_Eth\Code\Encoding\Raster_Format_Data\LP_OFF_1600_Late_Sig\CIE\';
Raster_Formatting_Grouped_LP_OFF(Session_Directory, Raster_Destination);

%%
%%%%%%%%%%%%%%%%%%%%%%
% Binning
%%%%%%%%%%%%%%%%%%%%%
% Lever Press Onset Binning
%% All Units
% Late 1600 LP ON
Raster_Directory = 'I:\Christian\Code_Exp35_CIE_Hold_Eth\Code\Encoding\Raster_Format_Data\LP_ON_1600_Late\Air\';
Binned_Destination = 'I:\Christian\Code_Exp35_CIE_Hold_Eth\Code\Encoding\Binned_Format_Data\LP_ON_1600_Late\Air\';
save_prefix_name = '1600_Late_Air_binned_data';
Binned_Formatting(Raster_Directory, Binned_Destination, save_prefix_name);

Raster_Directory = 'I:\Christian\Code_Exp35_CIE_Hold_Eth\Code\Encoding\Raster_Format_Data\LP_ON_1600_Late\CIE\';
Binned_Destination = 'I:\Christian\Code_Exp35_CIE_Hold_Eth\Code\Encoding\Binned_Format_Data\LP_ON_1600_Late\CIE\';
save_prefix_name = '1600_Late_Eth_binned_data';
Binned_Formatting(Raster_Directory, Binned_Destination, save_prefix_name);

% Late 1600 LP OFF
Raster_Directory = 'I:\Christian\Code_Exp35_CIE_Hold_Eth\Code\Encoding\Raster_Format_Data\LP_OFF_1600_Late\Air\';
Binned_Destination = 'I:\Christian\Code_Exp35_CIE_Hold_Eth\Code\Encoding\Binned_Format_Data\LP_OFF_1600_Late\Air\';
save_prefix_name = '1600_Late_Air_binned_data';
Binned_Formatting(Raster_Directory, Binned_Destination, save_prefix_name);

Raster_Directory = 'I:\Christian\Code_Exp35_CIE_Hold_Eth\Code\Encoding\Raster_Format_Data\LP_OFF_1600_Late\CIE\';
Binned_Destination = 'I:\Christian\Code_Exp35_CIE_Hold_Eth\Code\Encoding\Binned_Format_Data\LP_OFF_1600_Late\CIE\';
save_prefix_name = '1600_Late_Eth_binned_data';
Binned_Formatting(Raster_Directory, Binned_Destination, save_prefix_name);


% Late 0800 LP ON Sig Units
Raster_Directory = 'I:\Christian\Code_Exp35_CIE_Hold_Eth\Code\Encoding\Raster_Format_Data\LP_ON_0800_Late_Sig\Air\';
Binned_Destination = 'I:\Christian\Code_Exp35_CIE_Hold_Eth\Code\Encoding\Binned_Format_Data\LP_ON_0800_Late_Sig\Air\';
save_prefix_name = '0800_Late_Air_binned_data';
Binned_Formatting(Raster_Directory, Binned_Destination, save_prefix_name);

Raster_Directory = 'I:\Christian\Code_Exp35_CIE_Hold_Eth\Code\Encoding\Raster_Format_Data\LP_ON_0800_Late_Sig\CIE\';
Binned_Destination = 'I:\Christian\Code_Exp35_CIE_Hold_Eth\Code\Encoding\Binned_Format_Data\LP_ON_0800_Late_Sig\CIE\';
save_prefix_name = '0800_Late_Eth_binned_data';
Binned_Formatting(Raster_Directory, Binned_Destination, save_prefix_name);

% Early 1600 LP ON Sig Units
Raster_Directory = 'I:\Christian\Code_Exp35_CIE_Hold_Eth\Code\Encoding\Raster_Format_Data\LP_ON_1600_Early_Sig\Air\';
Binned_Destination = 'I:\Christian\Code_Exp35_CIE_Hold_Eth\Code\Encoding\Binned_Format_Data\LP_ON_1600_Early_Sig\Air\';
save_prefix_name = '1600_Early_Air_binned_data';
Binned_Formatting(Raster_Directory, Binned_Destination, save_prefix_name);

Raster_Directory = 'I:\Christian\Code_Exp35_CIE_Hold_Eth\Code\Encoding\Raster_Format_Data\LP_ON_1600_Early_Sig\CIE\';
Binned_Destination = 'I:\Christian\Code_Exp35_CIE_Hold_Eth\Code\Encoding\Binned_Format_Data\LP_ON_1600_Early_Sig\CIE\';
save_prefix_name = '1600_Early_Eth_binned_data';
Binned_Formatting(Raster_Directory, Binned_Destination, save_prefix_name);

% Late 1600 LP ON Sig Units
Raster_Directory = 'I:\Christian\Code_Exp35_CIE_Hold_Eth\Code\Encoding\Raster_Format_Data\LP_ON_1600_Late_Sig\Air\';
Binned_Destination = 'I:\Christian\Code_Exp35_CIE_Hold_Eth\Code\Encoding\Binned_Format_Data\LP_ON_1600_Late_Sig\Air\';
save_prefix_name = '1600_Late_Air_binned_data';
Binned_Formatting(Raster_Directory, Binned_Destination, save_prefix_name);

Raster_Directory = 'I:\Christian\Code_Exp35_CIE_Hold_Eth\Code\Encoding\Raster_Format_Data\LP_ON_1600_Late_Sig\CIE\';
Binned_Destination = 'I:\Christian\Code_Exp35_CIE_Hold_Eth\Code\Encoding\Binned_Format_Data\LP_ON_1600_Late_Sig\CIE\';
save_prefix_name = '1600_Late_Eth_binned_data';
Binned_Formatting(Raster_Directory, Binned_Destination, save_prefix_name);

%% Lever Press Offset Binning

% Late 0800 LP OFF Sig Units
Raster_Directory = 'I:\Christian\Code_Exp35_CIE_Hold_Eth\Code\Encoding\Raster_Format_Data\LP_OFF_0800_Late_Sig\Air\';
Binned_Destination = 'I:\Christian\Code_Exp35_CIE_Hold_Eth\Code\Encoding\Binned_Format_Data\LP_OFF_0800_Late_Sig\Air\';
save_prefix_name = '0800_Late_Air_binned_data';
Binned_Formatting(Raster_Directory, Binned_Destination, save_prefix_name);

Raster_Directory = 'I:\Christian\Code_Exp35_CIE_Hold_Eth\Code\Encoding\Raster_Format_Data\LP_OFF_0800_Late_Sig\CIE\';
Binned_Destination = 'I:\Christian\Code_Exp35_CIE_Hold_Eth\Code\Encoding\Binned_Format_Data\LP_OFF_0800_Late_Sig\CIE\';
save_prefix_name = '0800_Late_Eth_binned_data';
Binned_Formatting(Raster_Directory, Binned_Destination, save_prefix_name);

% Early 1600 LP OFF Sig Units
Raster_Directory = 'I:\Christian\Code_Exp35_CIE_Hold_Eth\Code\Encoding\Raster_Format_Data\LP_OFF_1600_Early_Sig\Air\';
Binned_Destination = 'I:\Christian\Code_Exp35_CIE_Hold_Eth\Code\Encoding\Binned_Format_Data\LP_OFF_1600_Early_Sig\Air\';
save_prefix_name = '1600_Early_Air_binned_data';
Binned_Formatting(Raster_Directory, Binned_Destination, save_prefix_name);

Raster_Directory = 'I:\Christian\Code_Exp35_CIE_Hold_Eth\Code\Encoding\Raster_Format_Data\LP_OFF_1600_Early_Sig\CIE\';
Binned_Destination = 'I:\Christian\Code_Exp35_CIE_Hold_Eth\Code\Encoding\Binned_Format_Data\LP_OFF_1600_Early_Sig\CIE\';
save_prefix_name = '1600_Early_Eth_binned_data';
Binned_Formatting(Raster_Directory, Binned_Destination, save_prefix_name);

% Late 1600 LP OFF Sig Units
Raster_Directory = 'I:\Christian\Code_Exp35_CIE_Hold_Eth\Code\Encoding\Raster_Format_Data\LP_OFF_1600_Late_Sig\Air\';
Binned_Destination = 'I:\Christian\Code_Exp35_CIE_Hold_Eth\Code\Encoding\Binned_Format_Data\LP_OFF_1600_Late_Sig\Air\';
save_prefix_name = '1600_Late_Air_binned_data';
Binned_Formatting(Raster_Directory, Binned_Destination, save_prefix_name);

Raster_Directory = 'I:\Christian\Code_Exp35_CIE_Hold_Eth\Code\Encoding\Raster_Format_Data\LP_OFF_1600_Late_Sig\CIE\';
Binned_Destination = 'I:\Christian\Code_Exp35_CIE_Hold_Eth\Code\Encoding\Binned_Format_Data\LP_OFF_1600_Late_Sig\CIE\';
save_prefix_name = '1600_Late_Eth_binned_data';
Binned_Formatting(Raster_Directory, Binned_Destination, save_prefix_name);

%% Lever Press Onset Decoder
% All Units

% Late 1600 LP ON All Units
specific_binned_labels_names = 'Performance';
Binned_Directory = 'I:\Christian\Code_Exp35_CIE_Hold_Eth\Code\Encoding\Binned_Format_Data\LP_ON_1600_Late\';
Decoder_Destination = 'I:\Christian\Code_Exp35_CIE_Hold_Eth\Code\Encoding\Decoder_Results\LP_ON_1600_Late\';
Decoder_Shuffled_Destination = 'I:\Christian\Code_Exp35_CIE_Hold_Eth\Code\Encoding\Decoder_Results\LP_ON_1600_Late_Shuff';
for shuff_num = 0:5
    Run_Decoder_Shuff(shuff_num, specific_binned_labels_names, Binned_Directory, Decoder_Destination, Decoder_Shuffled_Destination); 
end
% Late 1600 LP OFF All Units
specific_binned_labels_names = 'Performance';
Binned_Directory = 'I:\Christian\Code_Exp35_CIE_Hold_Eth\Code\Encoding\Binned_Format_Data\LP_OFF_1600_Late\';
Decoder_Destination = 'I:\Christian\Code_Exp35_CIE_Hold_Eth\Code\Encoding\Decoder_Results\LP_OFF_1600_Late\';
Decoder_Shuffled_Destination = 'I:\Christian\Code_Exp35_CIE_Hold_Eth\Code\Encoding\Decoder_Results\LP_OFF_1600_Late_Shuff';
for shuff_num = 0:5
    Run_Decoder_Shuff(shuff_num, specific_binned_labels_names, Binned_Directory, Decoder_Destination, Decoder_Shuffled_Destination); 
end


% Late 0800 LP ON Sig Units
specific_binned_labels_names = 'Performance';
Binned_Directory = 'I:\Christian\Code_Exp35_CIE_Hold_Eth\Code\Encoding\Binned_Format_Data\LP_ON_0800_Late_Sig\';
Decoder_Destination = 'I:\Christian\Code_Exp35_CIE_Hold_Eth\Code\Encoding\Decoder_Results\LP_ON_0800_Late_Sig\';
Decoder_Shuffled_Destination = 'I:\Christian\Code_Exp35_CIE_Hold_Eth\Code\Encoding\Decoder_Results\LP_ON_0800_Late_Shuff_Sig';
for shuff_num = 0:5
    Run_Decoder_Shuff(shuff_num, specific_binned_labels_names, Binned_Directory, Decoder_Destination, Decoder_Shuffled_Destination); 
end

% Early 1600 LP ON Sig Units
specific_binned_labels_names = 'Performance';
Binned_Directory = 'I:\Christian\Code_Exp35_CIE_Hold_Eth\Code\Encoding\Binned_Format_Data\LP_ON_1600_Early_Sig\';
Decoder_Destination = 'I:\Christian\Code_Exp35_CIE_Hold_Eth\Code\Encoding\Decoder_Results\LP_ON_1600_Early_Sig\';
Decoder_Shuffled_Destination = 'I:\Christian\Code_Exp35_CIE_Hold_Eth\Code\Encoding\Decoder_Results\LP_ON_1600_Early_Shuff_Sig';
for shuff_num = 0:5
    Run_Decoder_Shuff(shuff_num, specific_binned_labels_names, Binned_Directory, Decoder_Destination, Decoder_Shuffled_Destination); 
end

% Late 1600 LP ON Sig Units
specific_binned_labels_names = 'Performance';
Binned_Directory = 'I:\Christian\Code_Exp35_CIE_Hold_Eth\Code\Encoding\Binned_Format_Data\LP_ON_1600_Late_Sig\';
Decoder_Destination = 'I:\Christian\Code_Exp35_CIE_Hold_Eth\Code\Encoding\Decoder_Results\LP_ON_1600_Late_Sig\';
Decoder_Shuffled_Destination = 'I:\Christian\Code_Exp35_CIE_Hold_Eth\Code\Encoding\Decoder_Results\LP_ON_1600_Late_Shuff_Sig';
for shuff_num = 0:5
    Run_Decoder_Shuff(shuff_num, specific_binned_labels_names, Binned_Directory, Decoder_Destination, Decoder_Shuffled_Destination); 
end


% Late 0800 LP OFF Sig Units
specific_binned_labels_names = 'Performance';
Binned_Directory = 'I:\Christian\Code_Exp35_CIE_Hold_Eth\Code\Encoding\Binned_Format_Data\LP_OFF_0800_Late_Sig\';
Decoder_Destination = 'I:\Christian\Code_Exp35_CIE_Hold_Eth\Code\Encoding\Decoder_Results\LP_OFF_0800_Late_Sig\';
Decoder_Shuffled_Destination = 'I:\Christian\Code_Exp35_CIE_Hold_Eth\Code\Encoding\Decoder_Results\LP_OFF_0800_Late_Shuff_Sig';
for shuff_num = 0:5
    Run_Decoder_Shuff(shuff_num, specific_binned_labels_names, Binned_Directory, Decoder_Destination, Decoder_Shuffled_Destination); 
end

% Early 1600 LP OFF Sig Units
specific_binned_labels_names = 'Performance';
Binned_Directory = 'I:\Christian\Code_Exp35_CIE_Hold_Eth\Code\Encoding\Binned_Format_Data\LP_OFF_1600_Early_Sig\';
Decoder_Destination = 'I:\Christian\Code_Exp35_CIE_Hold_Eth\Code\Encoding\Decoder_Results\LP_OFF_1600_Early_Sig\';
Decoder_Shuffled_Destination = 'I:\Christian\Code_Exp35_CIE_Hold_Eth\Code\Encoding\Decoder_Results\LP_OFF_1600_Early_Shuff_Sig';
for shuff_num = 0:5
    Run_Decoder_Shuff(shuff_num, specific_binned_labels_names, Binned_Directory, Decoder_Destination, Decoder_Shuffled_Destination); 
end

% Late 1600 LP OFF Sig Units
specific_binned_labels_names = 'Performance';
Binned_Directory = 'I:\Christian\Code_Exp35_CIE_Hold_Eth\Code\Encoding\Binned_Format_Data\LP_OFF_1600_Late_Sig\';
Decoder_Destination = 'I:\Christian\Code_Exp35_CIE_Hold_Eth\Code\Encoding\Decoder_Results\LP_OFF_1600_Late_Sig\';
Decoder_Shuffled_Destination = 'I:\Christian\Code_Exp35_CIE_Hold_Eth\Code\Encoding\Decoder_Results\LP_OFF_1600_Late_Shuff_Sig';
for shuff_num = 0:5
    Run_Decoder_Shuff(shuff_num, specific_binned_labels_names, Binned_Directory, Decoder_Destination, Decoder_Shuffled_Destination); 
end


%% Lever Press Onset Decoder Results Plot

% Late 1600 LP ON All Units
Decoder_Directory = 'I:\Christian\Code_Exp35_CIE_Hold_Eth\Code\Encoding\Decoder_Results\LP_ON_1600_Late';
Shuffled_Decoder_Directory = 'I:\Christian\Code_Exp35_CIE_Hold_Eth\Code\Encoding\Decoder_Results\LP_ON_1600_Late_Shuff';
Plot_Decoder_Results_Shuff(Decoder_Directory, Shuffled_Decoder_Directory)

% Late 1600 LP OFF All Units
Decoder_Directory = 'I:\Christian\Code_Exp35_CIE_Hold_Eth\Code\Encoding\Decoder_Results\LP_OFF_1600_Late';
Shuffled_Decoder_Directory = 'I:\Christian\Code_Exp35_CIE_Hold_Eth\Code\Encoding\Decoder_Results\LP_OFF_1600_Late_Shuff';
Plot_Decoder_Results_Shuff(Decoder_Directory, Shuffled_Decoder_Directory)


% Late 0800 LP ON Sig Units
Decoder_Directory = 'I:\Christian\Code_Exp35_CIE_Hold_Eth\Code\Encoding\Decoder_Results\LP_ON_0800_Late_Sig';
Shuffled_Decoder_Directory = 'I:\Christian\Code_Exp35_CIE_Hold_Eth\Code\Encoding\Decoder_Results\LP_ON_0800_Late_Shuff_Sig';
Plot_Decoder_Results_Shuff(Decoder_Directory, Shuffled_Decoder_Directory)

% Early 1600 LP ON Sig Units
Decoder_Directory = 'I:\Christian\Code_Exp35_CIE_Hold_Eth\Code\Encoding\Decoder_Results\LP_ON_1600_Early_Sig';
Shuffled_Decoder_Directory = 'I:\Christian\Code_Exp35_CIE_Hold_Eth\Code\Encoding\Decoder_Results\LP_ON_1600_Early_Shuff_Sig';
Plot_Decoder_Results_Shuff(Decoder_Directory, Shuffled_Decoder_Directory)

% Late 1600 LP ON Sig Units
Decoder_Directory = 'I:\Christian\Code_Exp35_CIE_Hold_Eth\Code\Encoding\Decoder_Results\LP_ON_1600_Late_Sig';
Shuffled_Decoder_Directory = 'I:\Christian\Code_Exp35_CIE_Hold_Eth\Code\Encoding\Decoder_Results\LP_ON_1600_Late_Shuff_Sig';
Plot_Decoder_Results_Shuff(Decoder_Directory, Shuffled_Decoder_Directory)

% Late 0800 LP OFF Sig Units
Decoder_Directory = 'I:\Christian\Code_Exp35_CIE_Hold_Eth\Code\Encoding\Decoder_Results\LP_OFF_0800_Late_Sig';
Shuffled_Decoder_Directory = 'I:\Christian\Code_Exp35_CIE_Hold_Eth\Code\Encoding\Decoder_Results\LP_OFF_0800_Late_Shuff_Sig';
Plot_Decoder_Results_Shuff(Decoder_Directory, Shuffled_Decoder_Directory)

% Early 1600 LP OFF Sig Units
Decoder_Directory = 'I:\Christian\Code_Exp35_CIE_Hold_Eth\Code\Encoding\Decoder_Results\LP_OFF_1600_Early_Sig';
Shuffled_Decoder_Directory = 'I:\Christian\Code_Exp35_CIE_Hold_Eth\Code\Encoding\Decoder_Results\LP_OFF_1600_Early_Shuff_Sig';
Plot_Decoder_Results_Shuff(Decoder_Directory, Shuffled_Decoder_Directory)

% Late 1600 LP OFF Sig Units
Decoder_Directory = 'I:\Christian\Code_Exp35_CIE_Hold_Eth\Code\Encoding\Decoder_Results\LP_OFF_1600_Late_Sig';
Shuffled_Decoder_Directory = 'I:\Christian\Code_Exp35_CIE_Hold_Eth\Code\Encoding\Decoder_Results\LP_OFF_1600_Late_Shuff_Sig';
Plot_Decoder_Results_Shuff(Decoder_Directory, Shuffled_Decoder_Directory)
