# Supplementary material for: Different Effects of Alcohol Exposure on Action and Outcome-Related Orbitofrontal Cortex Activity
Source: eNeuro. 2021 Apr 15;8(2):ENEURO.0052-21.2021. doi: 10.1523/ENEURO.0052-21.2021 (PMC8174034; doi:10.1523/ENEURO.0052-21.2021)
Supplement: Extended Data 1 — Behavioral timestamp extraction, spike activity analysis, decoder classification, and plot creation code (.m files). Download Extended Data 1, ZIP file. [file enu-eN-NWR-0052-21-s05.zip › CIEOFCHOLD-master/Decoder/Run_Decoder.m]

function [] = Run_Decoder()
%UNTITLED2 Summary of this function goes here
%   Detailed explanation goes here
tic
selpath = uigetdir('I:\Christian\Code_Exp35_CIE_Hold_Eth\Code\Encoding');
%selpath = 'I:\Christian\Code_Exp35_CIE_Hold_Eth\Data\1600-Early\1600-Early-Air';
listing = dir(selpath );
MouseFolder= listing(3:end);

% use 20 cross-validation splits (which means that 19 examples of each object are
% used for training and 1 example of each object is used for testing)


for folder = 1:length(MouseFolder) %[1:2 6] Performance
    %% Make new folder to put decoder data in
    binned_data_directory_name = [MouseFolder(folder).folder '\' MouseFolder(folder).name];
    cd(binned_data_directory_name)
    destdirectory = ['I:\Christian\Code_Exp35_CIE_Hold_Eth\Code\Encoding\Decoder_Results\'];% MouseFolder(folder).name];
    mkdir(destdirectory);   %create the directory
    %% Specify identity labels to decode
    listing = dir(binned_data_directory_name);
    Binned_data_listing = listing(3:end);
    binned_data_file_name = Binned_data_listing.name;
    load(binned_data_file_name);  % load the binned data
    binned_data_file_directory_name = [binned_data_directory_name '\' binned_data_file_name];
    specific_binned_labels_names = {'Performance', 'Percentile', 'State', 'State_Performance'};
    for label = 1:length(specific_binned_labels_names)
        specific_binned_labels_name = specific_binned_labels_names{label};
        %%  5.  Calculate how many times each stimulus has been shown to each neuron
%         for k = 0:60
%             [inds_of_sites_with_at_least_k_repeats min_num_repeats_all_sites num_repeats_matrix label_names_used]...
%                 = find_sites_with_k_label_repetitions(binned_labels.Performance, k);
%             num_sites_with_k_repeats(k + 1) = length(inds_of_sites_with_at_least_k_repeats);
%             max_k = max(num_sites_with_k_repeats);
%         end
        %     for k = 1:100
        %         inds_of_sites_with_at_least_k_repeats = find_sites_with_k_label_repetitions(binned_labels.percentile, k);
        %         num_sites_with_k_repeats(k) = length(inds_of_sites_with_at_least_k_repeats);
        %         max_k = max(num_sites_with_k_repeats);
        %     end
        %ds.curr_resample_sites_to_use = inds_of_sites_with_at_least_k_repeats;
        %% create the basic datasource object
        num_cv_splits = 22;%floor(max_k * .2);
        ds = basic_DS(binned_data_file_directory_name, specific_binned_labels_name,  num_cv_splits);
        %ds.sample_sites_with_replacement
        %ds.create_simultaneously_recorded_populations = 1;
        if label == 1
           ds.sites_to_use = find_sites_with_k_label_repetitions(binned_labels.Performance, num_cv_splits);
        elseif label == 2
            ds.sites_to_use = find_sites_with_k_label_repetitions(binned_labels.Percentile, num_cv_splits);
        elseif label == 3
            ds.sites_to_use = find_sites_with_k_label_repetitions(binned_labels.State, num_cv_splits);
        elseif label == 4
            ds.sites_to_use = find_sites_with_k_label_repetitions(binned_labels.State_Performance, num_cv_splits);
        end
           

        ds.num_times_to_repeat_each_label_per_cv_split = 1;
        
        %ds.time_periods_to_get_data_from = {[1:22]};  %  a cell array containing vectors that specify which time bins to use from the_data
        %ds.sites_to_use = find_sites_with_k_label_repetitions(specific_binned_labels_names, num_cv_splits);
        %% create a feature preprocess that z-score normalizes each feature
        the_feature_preprocessors{1} = zscore_normalize_FP;
        % other useful options:
        % can include a feature-selection features preprocessor to only use the top k most selective neurons
        % fp = select_or_exclude_top_k_features_FP;
        % fp.num_features_to_use = 25;   % use only the 25 most selective neurons as determined by a univariate one-way ANOVA
        % the_feature_preprocessors{2} = fp;
        %% select a classifier
        %the_classifier = max_correlation_coefficient_CL;
        the_classifier = libsvm_CL;
        % other useful options:
        % use a poisson naive bayes classifier (note: the data needs to be loaded as spike counts to use this classifier)
        %the_classifier = poisson_naive_bayes_CL;
        % use a support vector machine (see the documentation for all the optional parameters for this classifier)
        %the_classifier = libsvm_CL;
        %%  create the cross-validator
        the_cross_validator = standard_resample_CV(ds, the_classifier, the_feature_preprocessors);
        the_cross_validator.num_resample_runs = 3;  % usually more than 2 resample runs are used to get more accurate results, but to save time we are using a small number here
        % other useful options:
        % can greatly speed up the run-time of the analysis by not creating a full TCT matrix (i.e., only trainging and testing the classifier on the same time bin)
        the_cross_validator.test_only_at_training_times = 0;
        %%  10.  Run the decoding analysis
        % if calling the code from a script, one can log the code so that one can recreate the results
        %log_code_obj = log_code_object;
        %log_code_obj.log_current_file;
        % run the decoding analysis
        MouseFolder(folder).name
        DECODING_RESULTS = the_cross_validator.run_cv_decoding;
        % save the results
        save_file_name = [destdirectory '\' MouseFolder(folder).name '_decoding_results_' specific_binned_labels_name];
        save(save_file_name, 'DECODING_RESULTS');
    end
end
end
