# Supplementary material for: Different Effects of Alcohol Exposure on Action and Outcome-Related Orbitofrontal Cortex Activity
Source: eNeuro. 2021 Apr 15;8(2):ENEURO.0052-21.2021. doi: 10.1523/ENEURO.0052-21.2021 (PMC8174034; doi:10.1523/ENEURO.0052-21.2021)
Supplement: Extended Data 1 — Behavioral timestamp extraction, spike activity analysis, decoder classification, and plot creation code (.m files). Download Extended Data 1, ZIP file. [file enu-eN-NWR-0052-21-s05.zip › CIEOFCHOLD-master/Spike_Analysis/SaveAllFigures.m]

function SaveAllFigures(Folder, EPS_Directory)
%Folder = fullfile('I:\Christian\Code_Exp35_CIE_Hold_Eth\Code\Paper Code\Plots');

AllFigH = allchild(groot);
for iFig = 1:numel(AllFigH)
  fig = AllFigH(iFig);
  ax  = fig.CurrentAxes;
  ax.FontName = 'Arial';
  ax.FontSize = 8;
  ax.TickDir = 'out';
  ax.Box = 'off';
  fig.PaperUnits = 'centimeter';
  %fig.PaperSize = [4 2];
  %fig.PaperPosition = [0 0 10 6];
  FigName = fig.Name;
  FigName = strrep(FigName, ' ', '_');
  FigName = erase(FigName,":");
  cd(EPS_Directory)
  %print(FigName, '-depsc');

  saveas(fig, FigName, 'epsc');
  % try .pdf
   %export_fig(filename)
  cd(Folder)
  %print(FigName, '-djpeg');
  saveas(fig, FigName, 'png');
  
end
end
